# Supplementary material for: Construction of Interferon-Gamma-Related Gene Signature to Characterize the Immune-Inflamed Phenotype of Glioblastoma and Predict Prognosis, Efficacy of Immunotherapy and Radiotherapy
Source: Front Immunol. 2021 Sep 10;12:729359. doi: 10.3389/fimmu.2021.729359 (PMC8461254; doi:10.3389/fimmu.2021.729359)
Supplement: Supplementary File 1 — Gene sets associated with IFNG response, inflammation and innate immune responses, the adaptive immune response, previously established IFNG gene signatures, as well as M1/M2 and microglia signature genes. [file DataSheet_1.xlsx]

## Sheet: file.S1
Standard nems	Description	Genes
Inflammation and innate immune response pathways
HALLMARK_INFLAMMATORY_RESPONSE	Genes defining inflammatory response	ABCA1 ABI1 ACVR1B ACVR2A ADGRE1 ADM ADORA2B ADRM1 AHR APLNR AQP9 ATP2A2 ATP2B1 ATP2C1 AXL BDKRB1 BEST1 BST2 BTG2 C3AR1 C5AR1 CALCRL CCL17 CCL2 CCL20 CCL22 CCL24 CCL5 CCL7 CCR7 CCRL2 CD14 CD40 CD48 CD55 CD69 CD70 CD82 CDKN1A CHST2 CLEC5A CMKLR1 CSF1 CSF3 CSF3R CX3CL1 CXCL10 CXCL11 CXCL6 CXCL8 CXCL9 CXCR6 CYBB DCBLD2 EBI3 EDN1 EIF2AK2 EMP3 EREG F3 FFAR2 FPR1 FZD5 GABBR1 GCH1 GNA15 GNAI3 GP1BA GPC3 …
WP_NEUROINFLAMMATION	Neuroinflammation	ASCC1 CHUK FOS JUN MAPK14 MAPK8 MT-CO1 MT-CO2 MTOR NFKBIA NOS2 RELA TLR4
REACTOME_INNATE_IMMUNE_SYSTEM	Innate Immune System	A1BG AAMP ABCA13 ABI1 ABI2 ABL1 ACAA1 ACLY ACP3 ACTB ACTG1 ACTR10 ACTR1B ACTR2 ACTR3 ADA2 ADAM10 ADAM8 ADGRE3 ADGRE5 ADGRG3 AGA AGER AGL AGPAT2 AHCYL1 AHSG AIM2 ALAD ALDH3B1 ALDOA ALDOC ALOX5 ALPK1 AMPD3 ANO6 ANPEP ANXA2 AOC1 AP1M1 AP2A2 APAF1 APEH APOB APP APRT ARG1 ARHGAP45 ARHGAP9 ARL8A ARMC8 ARPC1A ARPC1B ARPC2 ARPC3 ARPC4 ARPC5 ARSA ARSB ART1 ASAH1 ATAD3B ATF1 ATF2 ATG12 ATG5 ATG7 ATOX1 ATP1…
GOBP_INNATE_IMMUNE_RESPONSE	Innate immune responses are defense responses mediated by germline encoded components that directly recognize components of potential pathogens	A2M ABCE1 ACOD1 ACTR2 ACTR3 ADAM15 ADAM8 ADAMTS13 ADAR ADARB1 ADGRB1 AGER AIF1 AIM2 AKAP1 AKAP8 AKIRIN2 ALPK1 ANG ANKHD1 ANKRD17 ANXA1 AP1G1 APCS APOA4 APOBEC3A APOBEC3B APOBEC3C APOBEC3D APOBEC3F APOBEC3G APOBEC3H APOE APOL1 APP APPL1 APPL2 AQP4 ARG1 ARG2 ARHGEF2 ARID5A ARRB2 ASS1 ATAD3A AXL B2M BCL10 BIRC2 BIRC3 BLK BPI BPIFA1 BPIFB1 BPIFB3 BST2 BTK BTRC C1QA C1QB C1QBP C1QC C1R C1RL C1S C2 C3 …
GOBP_ACTIVATION_OF_INNATE_IMMUNE_RESPONSE	Any process that initiates an innate immune response. Innate immune responses are defense responses mediated by germline encoded components that directly recognize components of potential pathogens. Examples of this process include activation of the hypersensitive response of Arabidopsis thaliana and activation of any NOD or TLR signaling pathway in vertebrate species	AIM2 BCL10 BTRC CARD11 CARD9 CD209 CGAS CHUK CLEC10A CLEC4A CLEC4C CLEC4D CLEC4E CLEC6A CREBBP CUL1 EP300 FBXW11 FCER1G FCN1 FFAR2 FYN HCK HEXIM1 HMGB1 HRAS HSP90AA1 ICAM2 ICAM3 IFI16 IKBKB IKBKG KIR2DS2 KLRC2 KLRD1 KRAS LILRA2 LYN MALT1 MAP3K7 MATR3 MAVS MNDA MUC1 MUC12 MUC13 MUC15 MUC16 MUC17 MUC19 MUC2 MUC20 MUC21 MUC3A MUC4 MUC5AC MUC5B MUC6 MUC7 MUCL1 NFKB1 NLRC4 NONO NRAS PAK1 PAK2 PAK3 PDP…
GOBP_INNATE_IMMUNE_RESPONSE_ACTIVATING_SIGNAL_TRANSDUCTION	A series of molecular signals generated as a consequence of a pathogen or microbial effector binding to a plant 'resistance-gene' receptor to activate a plant immune response, usually plant-type hypersensitive response	BCL10 BTRC CARD11 CARD9 CD209 CHUK CLEC10A CLEC4A CLEC4C CLEC4D CLEC4E CLEC6A CREBBP CUL1 EP300 FBXW11 FCER1G FCN1 FFAR2 FYN HCK HRAS ICAM2 ICAM3 IKBKB IKBKG KIR2DS2 KLRC2 KLRD1 KRAS LILRA2 LYN MALT1 MAP3K7 MUC1 MUC12 MUC13 MUC15 MUC16 MUC17 MUC19 MUC2 MUC20 MUC21 MUC3A MUC4 MUC5AC MUC5B MUC6 MUC7 MUCL1 NFKB1 NRAS PAK1 PAK2 PAK3 PDPK1 PLCG2 PRKACA PRKACB PRKACG PRKCD PSMA1 PSMA2 PSMA3 PSMA4 PSMA5…
GOBP_NEGATIVE_REGULATION_OF_INNATE_IMMUNE_RESPONSE	Any process that stops, prevents, or reduces the frequency, rate or extent of the innate immune response	A2M ACOD1 ADAR ARG1 ARRB2 CACTIN CD96 CEACAM1 CLEC12B CNOT7 CR1 CRK DCST1 DHX58 DRD2 DUSP10 FAM3A GRN HAVCR2 HLA-A HLA-B HLA-E HLA-F HLA-G IFI16 INS IRAK3 KIR2DL4 KLRC1 KLRD1 LGALS9 LILRB1 LYAR METTL3 MICA MIR181B1 MIR21 MMP12 MUL1 NLRC3 NLRC5 NLRX1 NMI NR1H2 NR1H3 OTOP1 PARP14 PPARG PTPN2 RPS19 SAMHD1 SERPINB4 SERPINB9 SERPING1 SLAMF8 SUSD4 TNFAIP3 TRAFD1 TREX1 TRIM21 TTLL12 TYRO3 VSIG4 YTHDF2 Y…
GOBP_REGULATION_OF_INNATE_IMMUNE_RESPONSE	Any process that modulates the frequency, rate or extent of the innate immune response, the organism's first line of defense against infection	A2M ABCE1 ACOD1 ADAM8 ADAR AIM2 AKIRIN2 AP1G1 APOE APPL1 APPL2 ARG1 ARRB2 BCL10 BIRC2 BIRC3 BTRC CACTIN CADM1 CARD11 CARD9 CCL5 CD160 CD1D CD209 CD226 CD96 CDC37 CEACAM1 CGAS CHUK CLEC10A CLEC12B CLEC4A CLEC4C CLEC4D CLEC4E CLEC6A CLNK CNOT7 COCH CR1 CREBBP CRK CRTAM CUL1 DCST1 DHX58 DHX9 DRD2 DUSP10 EP300 ERAP1 EREG FADD FAM3A FBXW11 FCER1G FCGR2B FCN1 FFAR2 FGR FPR2 FYN GBP5 GRN HAVCR2 HCK HEXI…
Interferon gamm-related pathways
HALLMARK_INTERFERON_GAMMA_RESPONSE	Genes up-regulated in response to IFNG	ADAR APOL6 ARID5B ARL4A AUTS2 B2M BANK1 BATF2 BPGM BST2 BTG1 C1R C1S CASP1 CASP3 CASP4 CASP7 CASP8 CCL2 CCL5 CCL7 CD274 CD38 CD40 CD69 CD74 CD86 CDKN1A CFB CFH CIITA CMKLR1 CMPK2 CMTR1 CSF2RB CXCL10 CXCL11 CXCL9 DDX58 DDX60 DHX58 EIF2AK2 EIF4E3 EPSTI1 FAS FCGR1A FGL2 FPR1 GBP4 GBP6 GCH1 GPR18 GZMA HELZ2 HERC6 HIF1A HLA-A HLA-B HLA-DMA HLA-DQA1 HLA-DRB1 HLA-G ICAM1 IDO1 IFI27 IFI30 IFI35 IFI44 IFI…
BIOCARTA_IFNG_PATHWAY	IFN gamma signaling pathway	IFNG IFNGR1 IFNGR2 JAK1 JAK2 STAT1
PID_IFNG_PATHWAY	IFN-gamma pathway	AKT1 CAMK2A CAMK2B CAMK2D CAMK2G CASP1 CBL CEBPB CREBBP CRKL DAPK1 EP300 IFNG IFNGR1 IL1B IRF1 IRF9 JAK1 JAK2 MAP2K1 MAP3K1 MAP3K11 MAPK1 MAPK3 MTOR PIAS1 PIAS4 PIK3CA PIK3R1 PRKCD PTGES2 PTPN11 PTPN2 RAP1A RAP1B RAPGEF1 SMAD7 SOCS1 STAT1 STAT3
REACTOME_REGULATION_OF_IFNG_SIGNALING	Regulation of IFNG signaling	IFNG IFNGR1 IFNGR2 JAK1 JAK2 PIAS1 PTPN1 PTPN11 PTPN2 PTPN6 SOCS1 SOCS3 STAT1 SUMO1
GOBP_INTERFERON_GAMMA_MEDIATED_SIGNALING_PATHWAY	A series of molecular signals initiated by the binding of interferon-gamma to a receptor on the surface of a cell, and ending with regulation of a downstream cellular process, e.g. transcription. Interferon gamma is the only member of the type II interferon found so far	ARG1 B2M CAMK2A CAMK2B CAMK2D CAMK2G CD44 CDC37 CIITA FCGR1A FCGR1B GBP1 GBP2 HCK HLA-A HLA-B HLA-C HLA-DPA1 HLA-DPB1 HLA-DQA1 HLA-DQA2 HLA-DQB1 HLA-DQB2 HLA-DRA HLA-DRB1 HLA-DRB3 HLA-DRB4 HLA-DRB5 HLA-E HLA-F HLA-G HLA-H HPX HSP90AB1 ICAM1 IFI30 IFNG IFNGR1 IFNGR2 IRF1 IRF2 IRF3 IRF4 IRF5 IRF6 IRF7 IRF8 IRF9 IRGM JAK1 JAK2 MED1 MID1 MT2A NCAM1 NLRC5 NMI NR1H2 NR1H3 OAS1 OAS2 OAS3 OASL OTOP1 PARP…
GOBP_INTERFERON_GAMMA_PRODUCTION	The appearance of interferon-gamma due to biosynthesis or secretion following a cellular stimulus, resulting in an increase in its intracellular or extracellular levels. Interferon-gamma is also known as type II interferon	ABL1 AXL BCL3 BTN3A1 BTN3A2 C1QBP CCR2 CCR7 CD14 CD160 CD2 CD226 CD244 CD274 CD276 CD3E CD47 CD96 CEBPG CLEC7A CR1 CRTAM CYRIB DDIT3 EBI3 F2RL1 FADD FOXP3 FZD5 GAS6 GATA3 HAVCR2 HLA-A HLA-DPA1 HLA-DPB1 HLA-DRB1 HMGB1 HMHB1 HRAS HSPD1 IFNL1 IL10 IL12A IL12B IL12RB1 IL12RB2 IL18 IL18R1 IL1B IL1R1 IL1RL1 IL2 IL20RB IL21 IL23A IL23R IL27 IL27RA IL33 IL36RN INHA INHBA IRF8 ISG15 ISL1 LAPTM5 LGALS7B LG…
GOBP_NEGATIVE_REGULATION_OF_INTERFERON_GAMMA_PRODUCTION	Any process that stops, prevents, or reduces the frequency, rate, or extent of interferon-gamma production. Interferon-gamma is also known as type II interferon	AXL C1QBP CD274 CD96 CR1 DDIT3 FOXP3 GAS6 GATA3 HAVCR2 HLA-DRB1 HMGB1 IL10 IL1RL1 IL20RB IL33 IL36RN INHA INHBA LAPTM5 LGALS7B LGALS9 LGALS9B LGALS9C LILRB1 LILRB4 MIR24-1 MIR708 NOD2 NR1H4 PDCD1LG2 PGLYRP2 PGLYRP3 PRNP RARA SCGB1A1 TLR4 TNFSF4 VSIR XCL1 ZC3H12A
GOBP_POSITIVE_REGULATION_OF_RESPONSE_TO_INTERFERON_GAMMA	Any process that increases the rate, frequency or extent of a response to interferon-gamma. Response to interferon gamma is a change in state or activity of a cell or an organism (in terms of movement, secretion, enzyme production, gene expression, etc.) as a result of an interferon-gamma stimulus	HPX IRGM MED1 NLRC5 PARP9 TXK
GOBP_RESPONSE_TO_INTERFERON_GAMMA	Any process that results in a change in state or activity of a cell or an organism (in terms of movement, secretion, enzyme production, gene expression, etc.) as a result of an interferon-gamma stimulus. Interferon-gamma is also known as type II interferon	ACOD1 ACTR2 ACTR3 ADAMTS13 AIF1 AQP4 ARG1 ASS1 B2M BST2 CALCOCO2 CAMK2A CAMK2B CAMK2D CAMK2G CASP1 CCL1 CCL11 CCL13 CCL14 CCL15 CCL16 CCL17 CCL18 CCL19 CCL2 CCL20 CCL21 CCL22 CCL23 CCL24 CCL25 CCL26 CCL3 CCL3L1 CCL3L3 CCL4 CCL5 CCL7 CCL8 CD40 CD44 CD47 CD58 CD74 CDC37 CDC42 CDC42EP2 CDC42EP4 CIITA CITED1 CLDN1 CX3CL1 CXCL16 CYP27B1 DAPK1 DAPK3 EDN1 EPRS1 FASLG FCGR1A FCGR1B GAPDH GBP1 GBP2 GBP3 G…
Pathways regulating CD8 T cell function
PID_CD8_TCR_DOWNSTREAM_PATHWAY	Downstream signaling in naïve CD8+ T cells	B2M BRAF CD247 CD3D CD3E CD3G CD8A CD8B EGR1 EGR4 ELK1 EOMES FASLG FOS FOSL1 GZMB HLA-A HRAS IFNA1 IFNA10 IFNA14 IFNA16 IFNA17 IFNA2 IFNA21 IFNA4 IFNA5 IFNA6 IFNA7 IFNA8 IFNAR1 IFNAR2 IFNG IL2 IL2RA IL2RB IL2RG JUN JUNB KRAS MAP2K1 MAP2K2 MAPK1 MAPK3 MAPK8 MAPK9 NFATC1 NFATC2 NFATC3 NRAS PPP3CA PPP3CB PPP3R1 PRF1 PRKCA PRKCB PRKCE PRKCQ PTPN7 RAF1 STAT4 TNF TNFRSF18 TNFRSF4 TNFRSF9
PID_CD8_TCR_PATHWAY	TCR signaling in naïve CD8+ T cells	AKT1 B2M BCL10 CARD11 CBL CD247 CD28 CD3D CD3E CD3G CD80 CD86 CD8A CD8B CHUK CSK FYN GRAP2 GRB2 HLA-A HRAS IKBKB IKBKG KRAS LAT LCK LCP2 MALT1 MAP3K14 MAP3K8 NRAS ORAI1 PAG1 PDPK1 PLCG1 PRF1 PRKCA PRKCB PRKCE PRKCQ PTPN6 PTPRC RAP1A RASGRP1 RASGRP2 RASSF5 SHC1 SOS1 STIM1 TRAF6 TRPV6 VAV1 ZAP70
KEGG_T_CELL_RECEPTOR_SIGNALING_PATHWAY	Activation of T lymphocytes is a key event for an efficient response of the immune system. It requires the involvement of the T-cell receptor (TCR) as well as costimulatory molecules such as CD28. Engagement of these receptors through the interaction with a foreign antigen associated with major histocompatibility complex molecules and CD28 counter-receptors B7.1/B7.2, respectively, results in a s…	AKT1 AKT2 AKT3 BCL10 CARD11 CBL CBLB CBLC CD247 CD28 CD3D CD3E CD3G CD4 CD40LG CD8A CD8B CDC42 CDK4 CHP1 CHP2 CHUK CSF2 CTLA4 DLG1 FOS FYN GRAP2 GRB2 GSK3B HRAS ICOS IFNG IKBKB IKBKG IL10 IL2 IL4 IL5 ITK JUN KRAS LAT LCK LCP2 MALT1 MAP2K1 MAP2K2 MAP2K7 MAP3K14 MAP3K7 MAP3K8 MAPK1 MAPK11 MAPK12 MAPK13 MAPK14 MAPK3 MAPK9 NCK1 NCK2 NFAT5 NFATC1 NFATC2 NFATC3 NFATC4 NFKB1 NFKBIA NFKBIB NFKBIE NRAS PA…
GOBP_CD4_POSITIVE_OR_CD8_POSITIVE_ALPHA_BETA_T_CELL_LINEAGE_COMMITMENT	The process in which an immature T cell commits to CD4-positive T cell lineage or the CD8-positive lineage of alpha-beta T cells	BATF BCL2 CTSL FOXP3 IL12B IL12RB1 IL23A IL23R IL6 IL6R IRF4 LOXL3 LY9 MTOR SHH SLAMF6 SPN STAT3 TBX21 TNFSF18 TOX ZFPM1
GOBP_CD8_POSITIVE_ALPHA_BETA_T_CELL_ACTIVATION	The change in morphology and behavior of a CD8-positive, alpha-beta T cell resulting from exposure to a mitogen, cytokine, chemokine, cellular ligand, or an antigen for which it is specific	BCL2 CBFB CD274 CLEC4A CRTAM EOMES HFE HLA-A HLA-E IRF1 LILRB1 LILRB4 MAPK8IP1 NCKAP1L PAX1 PSMB11 PTPN22 RUNX1 RUNX3 SH3RF1 SOCS1 TNFSF8 TOX VSIR WDFY4 XCL1 ZBTB7B
GOBP_CD8_POSITIVE_ALPHA_BETA_T_CELL_DIFFERENTIATION	The process in which a relatively unspecialized T cell acquires specialized features of a mature CD8-positive, alpha-beta T cell	BCL2 CBFB EOMES IRF1 LILRB4 NCKAP1L PAX1 PSMB11 RUNX1 RUNX3 SOCS1 TNFSF8 TOX ZBTB7B
GOBP_CD8_POSITIVE_ALPHA_BETA_T_CELL_PROLIFERATION	The expansion of a CD8-positive, alpha-beta T cell population by cell division	HLA-A HLA-E IRF1 MAPK8IP1 PTPN22 SH3RF1 VSIR XCL1
GOBP_NEGATIVE_REGULATION_OF_CD8_POSITIVE_ALPHA_BETA_T_CELL_ACTIVATION	Any process that stops, prevents or reduces the frequency, rate or extent of CD8-positive, alpha-beta T cell activation	CD274 HFE LILRB1 SOCS1 VSIR ZBTB7B
GOBP_POSITIVE_REGULATION_OF_CD8_POSITIVE_ALPHA_BETA_T_CELL_ACTIVATION	Any process that activates or increases the frequency, rate or extent of CD8-positive, alpha-beta T cell activation	CBFB HLA-A HLA-E LILRB4 NCKAP1L PTPN22 RUNX1 RUNX3 XCL1
GOBP_POSITIVE_REGULATION_OF_CD8_POSITIVE_ALPHA_BETA_T_CELL_DIFFERENTIATION	Any process that activates or increases the frequency, rate or extent of CD8-positive, alpha-beta T cell differentiation	CBFB LILRB4 NCKAP1L RUNX1 RUNX3
GOBP_REGULATION_OF_CD8_POSITIVE_ALPHA_BETA_T_CELL_ACTIVATION	Any process that modulates the frequency, rate or extent of CD8-positive, alpha-beta T cell activation	CBFB CD274 CRTAM HFE HLA-A HLA-E IRF1 LILRB1 LILRB4 MAPK8IP1 NCKAP1L PTPN22 RUNX1 RUNX3 SH3RF1 SOCS1 VSIR XCL1 ZBTB7B
GOBP_REGULATION_OF_CD8_POSITIVE_ALPHA_BETA_T_CELL_DIFFERENTIATION	Any process that modulates the frequency, rate, or extent of CD8-positive, alpha-beta T cell differentiation	CBFB LILRB4 NCKAP1L RUNX1 RUNX3 SOCS1 ZBTB7B
GOBP_LEUKOCYTE_MEDIATED_CYTOTOXICITY	The directed killing of a target cell by a leukocyte	AGER AP1G1 ARG1 ARRB2 AZGP1 AZU1 B2M CADM1 CD160 CD1A CD1B CD1C CD1D CD1E CD226 CEACAM1 CEBPG CLEC12B CLEC2A CORO1A CRK CRTAM CTSC CTSG CTSH CXCL6 CYRIB DNASE1 DNASE1L3 ELANE EMP2 F2 F2RL1 FADD FCGR2B GZMB GZMM HAVCR2 HLA-A HLA-B HLA-DRA HLA-DRB1 HLA-E HLA-F HLA-G HLA-H HPRT1 ICAM1 IL12A IL12B IL12RB1 IL18 IL18RAP IL21 IL23A IL23R IL7R ITGAM KIR2DL4 KIR3DL1 KLRC1 KLRC2 KLRC4-KLRK1 KLRD1 KLRF2 KLR…
GOBP_NEGATIVE_REGULATION_OF_LEUKOCYTE_MEDIATED_CYTOTOXICITY	Any process that stops, prevents, or reduces the rate of leukocyte mediated cytotoxicity	ARRB2 CEACAM1 CLEC12B CRK FCGR2B HAVCR2 HLA-A HLA-B HLA-E HLA-F HLA-G IL7R KIR2DL4 KLRC1 KLRD1 LGALS9 LILRB1 MICA PPP3CB PTPRC SERPINB4 SERPINB9
GOBP_NEGATIVE_REGULATION_OF_T_CELL_MEDIATED_CYTOTOXICITY	Any process that stops, prevents, or reduces the rate of T cell mediated cytotoxicity	CEACAM1 FCGR2B HLA-G IL7R KLRC1 KLRD1 LILRB1 PPP3CB PTPRC
GOBP_POSITIVE_REGULATION_OF_T_CELL_MEDIATED_CYTOTOXICITY	Any process that activates or increases the frequency, rate or extent of T cell mediated cytotoxicity	AZGP1 B2M CD1A CD1B CD1C CD1D CD1E CYRIB FADD HLA-A HLA-B HLA-DRA HLA-DRB1 HLA-E HLA-F HLA-G HLA-H IL12A IL12B IL12RB1 IL23A IL23R MR1 NECTIN2 PTPRC PVR SLC22A13 STX7 XCL1
GOBP_REGULATION_OF_T_CELL_MEDIATED_CYTOTOXICITY	Any process that modulates the frequency, rate, or extent of T cell mediated cytotoxicity	AGER AZGP1 B2M CD1A CD1B CD1C CD1D CD1E CEACAM1 CYRIB FADD FCGR2B HLA-A HLA-B HLA-DRA HLA-DRB1 HLA-E HLA-F HLA-G HLA-H IL12A IL12B IL12RB1 IL23A IL23R IL7R KLRC1 KLRD1 LILRB1 MR1 NECTIN2 PPP3CB PTPRC PVR RIPK3 SLC22A13 STX7 XCL1
GOBP_T_CELL_MEDIATED_CYTOTOXICITY	The directed killing of a target cell by a T cell through the release of granules containing cytotoxic mediators or through the engagement of death receptors	AGER AZGP1 B2M CD1A CD1B CD1C CD1D CD1E CEACAM1 CTSC CTSH CYRIB EMP2 FADD FCGR2B GZMM HLA-A HLA-B HLA-DRA HLA-DRB1 HLA-E HLA-F HLA-G HLA-H HPRT1 IL12A IL12B IL12RB1 IL23A IL23R IL7R KLRC1 KLRD1 LILRB1 MICA MR1 NECTIN2 PPP3CB PRF1 PTPRC PVR RAB27A RIPK3 SLC22A13 STX7 XCL1
Adaptive immune response
GOBP_ADAPTIVE_IMMUNE_RESPONSE_BASED_ON_SOMATIC_RECOMBINATION_OF_IMMUNE_RECEPTORS_BUILT_FROM_IMMUNOGLOBULIN_SUPERFAMILY_DOMAINS	An immune response mediated by lymphocytes expressing specific receptors for antigen produced through a somatic diversification process that includes somatic recombination of germline gene segments encoding immunoglobulin superfamily domains. Recombined receptors for antigen encoded by immunoglobulin superfamily domains include T cell receptors and immunoglobulins (antibodies) produced by B cells…	ADA ADAM17 AGER AIRE ANXA1 APCS ARG1 AZGP1 B2M BACH2 BATF BCL10 BCL3 BCL6 BTK BTN3A2 BTN3A3 C17orf99 C1QA C1QB C1QBP C1QC C1R C1RL C1S C2 C3 C4A C4B C4BPA C4BPB C5 C6 C7 C8A C8B C8G C9 CCL19 CCR2 CCR6 CD19 CD1A CD1B CD1C CD1D CD1E CD226 CD27 CD274 CD28 CD4 CD40 CD40LG CD46 CD55 CD70 CD74 CD80 CD81 CD8A CEACAM1 CFI CLC CLCF1 CLEC4G CLU CR1 CR2 CRP CTSC CTSH CXCL13 CYRIB DENND1B EBI3 EMP2 ENTPD7 ER…
GOBP_REGULATION_OF_ADAPTIVE_IMMUNE_RESPONSE	Any process that modulates the frequency, rate, or extent of an adaptive immune response	ADA ADCY7 AGER ALOX15 ANXA1 ARG1 AZGP1 B2M BCL6 BTK C17orf99 C3 C4BPA C4BPB CCL19 CCR2 CD160 CD1A CD1B CD1C CD1D CD1E CD226 CD274 CD28 CD4 CD40 CD48 CD80 CD81 CEACAM1 CLC CLCF1 CLEC4G CR1 CYRIB DUSP10 EIF2AK4 EXOSC3 EXOSC6 FADD FBXO38 FCER2 FCGR2B FOXJ1 FOXP3 FUT7 FZD5 GATA3 HAVCR2 HFE HLA-A HLA-B HLA-DRA HLA-DRB1 HLA-DRB3 HLA-E HLA-F HLA-G HLA-H HLX HMCES HMGB1 HPX HSPD1 IFNA2 IFNB1 IL10 IL12A I…
REACTOME_ADAPTIVE_IMMUNE_SYSTEM	Adaptive Immune System	ACTR10 ACTR1A ACTR1B AHCYL1 AKT1 AKT2 AKT3 ANAPC1 ANAPC10 ANAPC11 ANAPC13 ANAPC2 ANAPC4 ANAPC5 ANAPC7 AP1B1 AP1G1 AP1M1 AP1M2 AP1S1 AP1S2 AP1S3 AP2A1 AP2A2 AP2B1 AP2M1 AP2S1 AREL1 ARF1 ARIH2 ASB1 ASB10 ASB11 ASB12 ASB13 ASB14 ASB15 ASB16 ASB17 ASB18 ASB2 ASB3 ASB4 ASB5 ASB6 ASB7 ASB8 ASB9 ATG7 B2M BCAP31 BCL10 BLK BLMH BLNK BTBD1 BTBD6 BTK BTLA BTN1A1 BTN2A1 BTN2A2 BTN3A1 BTN3A2 BTN3A3 BTNL2 BTNL…
GOBP_ADAPTIVE_IMMUNE_RESPONSE	An immune response mediated by cells expressing specific receptors for antigen produced through a somatic diversification process, and allowing for an enhanced secondary response to subsequent exposures to the same antigen (immunological memory)	ADA ADAM17 ADCY7 ADGRE1 AGER AIRE ALCAM ALOX15 ANXA1 APCS ARG1 ARG2 AZGP1 B2M BACH2 BATF BCL10 BCL3 BCL6 BMX BTK BTLA BTN3A1 BTN3A2 BTN3A3 BTNL8 C17orf99 C1QA C1QB C1QBP C1QC C1R C1RL C1S C2 C3 C4A C4B C4BPA C4BPB C5 C6 C7 C8A C8B C8G C9 CAMK4 CCL19 CCR2 CCR6 CD160 CD19 CD1A CD1B CD1C CD1D CD1E CD209 CD226 CD244 CD247 CD27 CD274 CD28 CD3D CD3E CD3G CD4 CD40 CD40LG CD46 CD48 CD55 CD6 CD7 CD70 CD74…
Macrophage and microglia gene signatures
Microglia	Microglia-specific markers	P2RY12, TMEM119, SLC2A5, TGFBR1, GPR34, SALL1, GAS6, MERTK, C1QA, PROS1, CD68, ADGRE1, AIF1, CX3CR1, TREM2 and ITGAM
M1 macrophage	Proinflammatory (M1) markers	IL1B, TLR4, TNF, NOS2, APOE, CLEC7A, LGALS3, GPNMB, ITGAX, SPP1, CCL2, FABP5, CYBB
M2 macrophage	Anti-inflammatory (M2) markers	COQ7, IL4, IL13, IL10, ARG1, TGFB1, SMAD3, HEXB, P2RY12, MERTK, ENTPD1, TMEM119, TGFBR1, CD163, CD206
Interferon gamm-related gene signature
IFNG gene signature	gene signature characterzing the IFNG response	IDO1, CXCL10, CXCL9, HLA-DRA, STAT1, IFNG
IFNG expand gene signature	an expand gene signature characterzing the IFNG response	CD3D, IDO1, CIITA, CD3E, CCL5, GZMK, CD2, HLA-DRA, CXCL13, IL2RG, NKG7, HLA-E, CXCR6, LAG3, TAGAP, CXCL10, STAT1, GZMB

## Sheet: file.S2
Chemokine regulating the recruitment of T lymphocytes
Chemokines	Gene symbol	Function	Reference
L-selectin	SELL	naïve T cells home to lymphoid tissues; recruiting Tregs; the egress of antigen-primed CD8 T cell of the lymph node	Plautz G E et al., Cell Immunol, 1997, 178: 101-7; Wainwright Derek A et al., Neuro Oncol, 2011, 13: 1308-23; Ivetic Aleksandar et al., Front Immunol, 2019, 10: 1068.
CCR7	CCR7	recuirting a number of cells to a growing tumor, such as CD4 T cells, Treg, central memory T cells, and mediating the infiltration of T cells into CNS	Chen Pin-Yuan et al., Front Immunol, 2019, 10: 2395; Buonamici Silvia et al., Nature, 2009, 459: 1000-4.
CXCL9	CXCL9	associated with T cell infiltration and and stimulates immune cells toward Th1 activation	Weenink Bas et al., Sci Rep, 2019, 9: 14643; Michaelsen Signe Regner et al., J Neurooncol, 2018, 137: 533-542.
CXCL10	CXCL10	ligand of CXCR3, regulating the infiltration of CD4 T, CD8 T, and NK cells	Weenink Bas et al., Sci Rep, 2019, 9: 14643; Han Sheng et al., J Exp Clin Cancer Res, 2017, 36: 83; Karin Nathan et al., Cytokine, 2018, 109: 24-28.
CCL2	CCL2	facilitates the migration and infiltration of monocytes, MDSC, NK, and T lymphocytes	Shono Kenji et al., Sci Rep, 2020, 10: 15286; Vakilian Alireza et al., Neurochem Int, 2017, 103: 1-7; Hale Malika et al., Obesity triggers enhanced MDSC accumulation in murine renal tumors via elevated local production of CCL2.[J] .PLoS One, 2015, 10: e0118784.
CCL5	CCL5	CCL5/CCR5 axis recruits monocytes, Tregs, as well as anti-tumor T cells	Aldinucci Donatella et al., Cancers (Basel), 2020, 12: undefined.
CXCR3	CXCR3	correlated to immune infiltration	Shono Kenji et al., Sci Rep, 2020, 10: 15286; Wang Xuan et al., Cancer Immunol Immunother, 2013, 62: 1261-72
CCL22	CCL22	attracting immunosuppressive Tregs and MDSCs; positively associated with CD4 T cell	Zhou Mi et al., Int J Cancer, 2015, 137: 826-36; Jacobs Joannes F M et al., J Neuroimmunol, 2010, 225: 195-9.
CXCL12	CXCL12	attracting immunosuppressive Tregs, MDSCs, and monocytes, involes in the reduce of cytotoxic T lymphocytes through NK-kappa B pathway	Mortezaee Keywan, Life Sci, 2020, 249: 117534.
CCL3	CCL3	recruits monocytes/macrophages, DCs, and CD8 T cells	Reap Elizabeth A et al., Cancer Res, 2018, 78: 256-264; Ntanasis-Stathopoulos Ioannis et al., Adv Exp Med Biol, 2020, 1231: 13-21.
CCL4	CCL4	recruits MDSCs, Neutrophils, Tregs, and CD8 T cells	Mukaida Naofumi et al., Adv Exp Med Biol, 2020, 1231: 23-32.
CCL11	CCL11	associated with T cell infiltration, recruits eosinophils.	Williams Timothy John, Front Immunol, 2015, 6: 84; Lieke L van der Woude, Trends in Cancer, 2017, 3(11):797
CXCL11	CXCL11	associated with the infiltration of cytotoxic T lymphcytes, NK cells, and NKT cells	Tokunaga Ryuma et al., Cancer Treat Rev, 2018, 63: 40-47.
VEGFA	VEGFA	downregulating adhesion molecules like E-selectin, ICAM1/2, VCAM1, CD34; inducing FasL on tumor endothelial cells	Bellone, M et al., Front. Oncol. 2013, 3, 231; Motz, G.T. et al., Nat. Med. 2014, 20, 607–615
fibroblast growth factor	FGF1/2	downregulating adhesion molecules like E-selectin, ICAM1/2, VCAM1, CD34	Bellone, M et al., Front. Oncol. 2013, 3, 231
FasL	FASLG	tumor endothelial cells upregulate FasL to form a death barrier inhibiting T cell migration	Motz, G.T. et al., Nat. Med. 2014, 20, 607–615
IL10	IL10	inducing FasL on tumor endothelial cells	Ooi Yinn Cher et al., Clin Neurol Neurosurg, 2014, 119: 125-32.

## Sheet: file.S3
TCGA cohort										CGGA325 cohort										CGGA301 cohort
CTLA4										CTLA4										CTLA4
	Estimate	Std. Error	t value	Pr(>|t|)							Estimate	Std. Error	t value	Pr(>|t|)							Estimate	Std. Error	t value	Pr(>|t|)
(Intercept)	-2.93457	1.01675	-2.886	0.00446	**					(Intercept)	-0.24259	0.60561	-0.401	0.6894						(Intercept)	-0.07361	0.07588	-0.97	0.334058
IL4	-0.13507	0.15001	-0.9	0.3693						IL4R	0.05205	0.11727	0.444	0.6579						IL4	0.20017	0.05014	3.992	0.000117	***
IL4R	0.0902	0.14312	0.63	0.52946						STAT6	0.25018	0.10149	2.465	0.015	*					IL4R	-0.09934	0.11086	-0.896	0.372115
STAT6	0.08647	0.11054	0.782	0.43527						STAT3	-0.12349	0.12303	-1.004	0.3174						STAT6	-0.01094	0.06826	-0.16	0.873002
STAT3	0.32613	0.13656	2.388	0.01814	*					STAT1	0.06862	0.06316	1.086	0.2793						STAT3	-0.38859	0.12679	-3.065	0.002724	**
STAT1	-0.04966	0.07011	-0.708	0.4798						TGFB1	-0.1429	0.09032	-1.582	0.1161						STAT1	-0.05189	0.06979	-0.743	0.458732
TGFB1	-0.119	0.1037	-1.148	0.25294						VEGFA	0.01841	0.02996	0.615	0.5399						TGFB1	-0.02054 0.09113 -0.225 0.822131	0.09113	-0.225	0.822131
VEGFA	-0.19175	0.03988	-4.808	3.58e-06	***	Multiple R-squared: 0.4224				IL10	0.14917	0.07625	1.956	0.0526	.	Multiple R-squared: 0.3826				VEGFA	0.01058	0.03425	0.309	0.758033		Multiple R-squared: 0.5502
IL10	0.06133	0.08694	0.705	0.48165		p-value: 1.965e-14				IL10RA	0.09328	0.08549	1.091	0.2773		p-value: 2.439e-10				IL10	0.32337	0.06373	5.074	1.55e-06	***	p-value: 1.211e-15
IL10RA	0.14774	0.10122	1.46	0.14642		Variance Inflation Factor: 1.731302				IL10RB	0.01621	0.11812	0.137	0.8911		Variance Inflation Factor: 1.619695				IL10RA	0.25365	0.12304	2.062	0.041543	*	Variance Inflation Factor: 2.22321
IL10RB	0.44147	0.14665	3.01	0.00305	**															IL10RB	0.11722	0.15062	0.778	0.438033
PDCD1										PDCD1										PDCD1
	Estimate	Std. Error	t value	Pr(>|t|)							Estimate	Std. Error	t value	Pr(>|t|)							Estimate	Std. Error	t value	Pr(>|t|)
(Intercept)	-0.98728	0.78952	-1.25	0.21301						(Intercept)	-0.376037	0.403411	-0.932	0.353004						(Intercept)	-0.18692	0.08521	-2.194	0.03031	*
IL4	-0.17338	0.11648	-1.488	0.13867						IL4R	0.143574	0.078117	1.838	0.068371	.					IL4	0.02712	0.0563	0.482	0.63093
IL4R	-0.08098	0.11113	-0.729	0.46731						STAT6	-0.035970 0.067602 -0.532 0.595582	0.067602	-0.532	0.595582						IL4R	0.08058	0.12449	0.647	0.51879
STAT6	0.10489	0.08584	1.222	0.22359						STAT3	-0.102736	0.081951	-1.254	0.212242						STAT6	-0.08781	0.07665	-1.146	0.25438
STAT3	-0.25267	0.10604	-2.383	0.0184	*					STAT1	0.073987	0.042071	1.759	0.081013	.					STAT3	-0.41261	0.14238	-2.898	0.00451	**
STAT1	0.14665	0.05444	2.694	0.00784	**					TGFB1	-0.005054	0.060166	-0.084	0.933188						STAT1	0.12451	0.07838	1.589	0.11493
TGFB1	0.15152	0.08052	1.882	0.06176	.					VEGFA	0.016081	0.019954	0.806	0.421774						TGFB1	0.03104	0.10234	0.303	0.76221
VEGFA	0.01059	0.03097	0.342	0.73278		Multiple R-squared: 0.3651				IL10	0.099727	0.050794	1.963	0.051758	.	Multiple R-squared: 0.5859				VEGFA	0.06924	0.03846	1.8	0.0745	.	Multiple R-squared: 0.6016
IL10	0.0603	0.06751	0.893	0.37316		p-value: 1.702e-11				IL10RA	0.202974	0.056946	3.564	0.000512	***	p-value: < 2.2e-16				IL10	0.17833	0.07157	2.492	0.01417	*	p-value: < 2.2e-16
IL10RA	0.17115	0.07859	2.178	0.03094	*	Variance Inflation Factor: 1.575051				IL10RB	-0.022782 0.078679 -0.290 0.772618	0.078679	-0.29	0.772618		Variance Inflation Factor: 2.414876				IL10RA	0.6009	0.13816	4.349	3.01e-05	***	Variance Inflation Factor: 2.51004
IL10RB	0.13112	0.11388	1.151	0.25132																IL10RB	0.20744	0.16914	1.226	0.22259
PDL1(CD274)										PDL1(CD274)										PDL1(CD274)
	Estimate	Std. Error	t value	Pr(>|t|)							Estimate	Std. Error	t value	Pr(>|t|)							Estimate	Std. Error	t value	Pr(>|t|)
(Intercept)	-6.56893	1.44745	-4.538	1.13e-05	***					(Intercept)	-2.62334	0.83608	-3.138	0.00211	**					(Intercept)	-0.184564	0.085329	-2.163	0.03265	*
IL4	0.29196	0.21356	1.367	0.1736						IL4R	0.16952	0.1619	1.047	0.29703						IL4	-0.004892	0.05638	-0.087	0.93101
IL4R	0.48461	0.20375	2.378	0.0186	*					STAT6	0.17185	0.14011	1.227	0.22222						IL4R	0.401312	0.124662	3.219	0.00168	**
STAT6	-0.18548	0.15737	-1.179	0.2404						STAT3	0.03912	0.16985	0.23	0.8182						STAT6	-0.049952	0.076754	-0.651	0.51649
STAT3	0.3171	0.19441	1.631	0.1049						STAT1	0.25123	0.08719	2.881	0.00464	**					STAT3	-0.04561	0.142573	-0.32	0.74963
STAT1	0.46438	0.09981	4.653	6.98e-06	***					TGFB1	0.01873	0.1247	0.15	0.88082						STAT1	0.104527	0.078484	1.332	0.18559
TGFB1	0.18782	0.14763	1.272	0.2052						VEGFA	0.09976	0.04135	2.412	0.01727	*					TGFB1	-0.044234 0.102480 -0.432 0.66683	0.10248	-0.432	0.66683
VEGFA	0.07116	0.05678	1.253	0.212		Multiple R-squared: 0.3639				IL10	0.24189	0.10527	2.298	0.02319	*	Multiple R-squared: 0.5371				VEGFA	0.065327	0.038515	1.696	0.09261	.	Multiple R-squared: 0.6409
IL10	0.1022	0.12377	0.826	0.4103		p-value: 1.947e-11				IL10RA	0.06377	0.11802	0.54	0.58992		p-value: < 2.2e-16				IL10	0.428953	0.071669	5.985	2.6e-08	***	p-value: < 2.2e-16
IL10RA	-0.29864	0.14409	-2.073	0.0399	*	Variance Inflation Factor: 1.57208				IL10RB	-0.03218	0.16307	-0.197	0.84389		Variance Inflation Factor: 2.160294				IL10RA	-0.012771 0.138352 -0.092 0.92662	0.138352	-0.092	0.92662		Variance Inflation Factor: 2.78474
IL10RB	0.31503	0.20877	1.509	0.1333																IL10RB	-0.004211 0.169371 -0.025 0.98021	0.169371	-0.025	0.98021
PDL2(PDCD1LG2)										PDL2(PDCD1LG2)										PDL2(PDCD1LG2)
	Estimate	Std. Error	t value	Pr(>|t|)							Estimate	Std. Error	t value	Pr(>|t|)							Estimate	Std. Error	t value	Pr(>|t|)
(Intercept)	-5.6673	1.3109	-4.323	2.74e-05	***					(Intercept)	-2.94995	0.62698	-4.705	6.44e-06	***					(Intercept)	-0.05199 0.09681 -0.537 0.59234	0.09681	-0.537 0.59234	0.59234
IL4	0.099584	0.193408	0.515	0.60736						IL4R	0.05995	0.12141	0.494	0.622309						IL4	0.28593	0.06397	4.47	1.87e-05	***
IL4R	-0.046455	0.184526	-0.252	-0.252						STAT6	0.18855	0.10507	1.795	0.075063	.					IL4R	0.05637	0.14144	0.399	0.69097
STAT6	0.002904	0.142525	0.02	0.98377						STAT3	-0.11882	0.12737	-0.933	0.352603						STAT6	-0.09691 0.08708 -1.113 0.26815	0.08708	-1.113	0.26815
STAT3	0.024822	0.176071	0.141	0.88807						STAT1	0.25261	0.06539	3.863	0.000176	***					STAT3	-0.42877	0.16176	-2.651	0.00919	**
STAT1	0.566147	0.090392	6.263	3.54e-09	***					TGFB1	0.26177	0.09351	2.799	0.005907	**					STAT1	0.11069	0.08905	1.243	0.21642
TGFB1	0.215775	0.133702	1.614	0.10859						VEGFA	0.01692	0.03101	0.546	0.586312						TGFB1	0.25594	0.11627	2.201	0.02975	*
VEGFA	0.040175	0.051422	0.781	0.43582		Multiple R-squared: 0.478				IL10	0.05368	0.07894	0.68	0.497756		Multiple R-squared: 0.5371				VEGFA	0.0434	0.0437	0.993	0.32276		Multiple R-squared: 0.6424
IL10	0.344247	0.112095	3.071	0.00252	**	p-value: < 2.2e-16				IL10RA	0.23124	0.0885	2.613	0.010049	*	p-value: < 2.2e-16				IL10	0.33691	0.08131	4.143	6.63e-05	***	p-value: < 2.2e-16
IL10RA	0.007842	0.130497	0.06	0.95216		Variance Inflation Factor: 1.915709				IL10RB	0.11043	0.12228	0.903	0.368182		Variance Inflation Factor: 2.160294				IL10RA	0.43312	0.15697	2.759	0.00676	**	Variance Inflation Factor: 2.796421
IL10RB	0.465291	0.189077	2.461	0.01496	*															IL10RB	0.10501	0.19216	0.546	0.58582
TIM3(HAVCR2)										TIM3(HAVCR2)										TIM3(HAVCR2)
	Estimate	Std. Error	t value	Pr(>|t|)							Estimate	Std. Error	t value	Pr(>|t|)							Estimate	Std. Error	t value	Pr(>|t|)
(Intercept)	3.09494	0.887993	3.485	0.000639	***					(Intercept)	0.20045	0.63136	0.317	0.75138						(Intercept)	0.11861	0.06454	1.838	0.068725	.
IL4	0.10806	0.131014	0.825	0.410753						IL4R	0.11361	0.12226	0.929	0.35448						IL4	-0.10833	0.04265	-2.54	0.012438	*
IL4R	0.238829	0.124997	1.911	0.057892	.					STAT6	0.14457	0.1058	1.366	0.17419						IL4R	0.44873	0.09429	4.759	5.81e-06	***
STAT6	-0.193613	0.096546	-2.005	0.04666	*					STAT3	-0.21722	0.12826	-1.694	0.09276	.					STAT6	0.01921	0.05806	0.331	0.741397
STAT3	-0.141727	0.11927	-1.188	0.236536						STAT1	0.08019	0.06584	1.218	0.22552						STAT3	0.33033	0.10784	3.063	0.002738	**
STAT1	0.128832	0.061231	2.104	0.036989	*					TGFB1	0.28991	0.09416	3.079	0.00254	**					STAT1	0.06433	0.05936	1.084	0.280832
TGFB1	0.058601	0.090569	0.647	0.518567						VEGFA	-0.10024	0.03123	-3.21	0.00168	**					TGFB1	0.18476	0.07752	2.383	0.018818	*
VEGFA	-0.079337	0.034833	-2.278	0.024114	*	Multiple R-squared: 0.7001				IL10	-0.08261	0.0795	-1.039	0.30068		Multiple R-squared: 0.774				VEGFA	-0.10519	0.02913	-3.611	0.000457	***	Multiple R-squared: 0.7978
IL10	0.241367	0.075932	3.179	0.001786	**	p-value: < 2.2e-16				IL10RA	0.54649	0.08912	6.132	9.85e-09	***	p-value: < 2.2e-16				IL10	-0.05484	0.05421	-1.012	0.313898		p-value: < 2.2e-16
IL10RA	0.486841	0.088398	5.507	1.48e-07	***	Variance Inflation Factor: 3.334445				IL10RB	0.29873	0.12314	2.426	0.01665	*	Variance Inflation Factor: 4.424779				IL10RA	0.48738	0.10465	4.657	8.8e-06	***	Variance Inflation Factor: 4.945598
IL10RB	0.008271	0.128079	0.065	0.948593																IL10RB	-0.33244	0.12811	-2.595	0.010715	*
